# Supplementary material for: The Expression of Placental 17β-Hydroxysteroid Dehydrogenase Genes Is Associated with the Elevation of Active Androgens and Estrogens in Pregnant Women, but Does Not Affect 11-Oxygenated C19 Steroids
Source: Int J Mol Sci. 2026 May 12;27(10):4290. doi: 10.3390/ijms27104290 (PMC13207966; doi:10.3390/ijms27104290)
Supplement: Supplementary file 1 [file ijms-27-04290-s001.zip]

Archive with 1 entries (1 files):
- ijms-4238753-supplementary.pdf
